# Supplementary material for: Endoplasmic Reticulum Stress and Autophagy Markers in Soleus Muscle Disuse-Induced Atrophy of Rats Treated with Fish Oil
Source: Nutrients. 2021 Jul 3;13(7):2298. doi: 10.3390/nu13072298 (PMC8308346; doi:10.3390/nu13072298)
Supplement: Supplementary file 1 [file nutrients-13-02298-s001.zip]

Archive with 1 entries (1 files):
- nutrients-1257594-supplementary.pdf
